# Supplementary material for: In Silico and In Vitro Investigation of Cytotoxicity and Apoptosis of Acridine/Sulfonamide Hybrids Targeting Topoisomerases I and II
Source: Pharmaceuticals (Basel). 2024 Nov 6;17(11):1487. doi: 10.3390/ph17111487 (PMC11597879; doi:10.3390/ph17111487)
Supplement: Supplementary file 1 [file pharmaceuticals-17-01487-s001.zip]

Archive with 1 entries (1 files):
- pharmaceuticals-3252752-supplementary.pdf
